# Supplementary material for: The Algal Polysaccharide Ulvan and Carotenoid Astaxanthin Both Positively Modulate Gut Microbiota in Mice
Source: Foods. 2022 Feb 16;11(4):565. doi: 10.3390/foods11040565 (PMC8871025; doi:10.3390/foods11040565)
Supplement: Supplementary file 1 [file foods-11-00565-s001.zip]

Archive with 1 entries (1 files):
- foods-1556854-supplementary.pdf
